# Supplementary material for: Development of mental health first-aid guidelines for suicide risk: a Delphi expert consensus study in Argentina and Chile
Source: BMC Psychiatry. 2023 Dec 11;23:928. doi: 10.1186/s12888-023-05417-0 (PMC10712185; doi:10.1186/s12888-023-05417-0)
Supplement: Supplementary file 2 — Supplementary Material 2: Expert consensus Spanish guidelines for helping a person who is suicidal risk. [file 12888_2023_5417_MOESM2_ESM.xlsx]

## Sheet: Items rated by round
Supplementary file 1. Statements that were presented to the panels and their ratings across 2 rounds of the study.
			Note 1: Percentages represent the number of people who rated the item as "essential" or "important." Note 2: Items with any of the two panels scoring between 70 to 79.9% were re-evaluated in round 2. Items scoring below 70% in either of the panels were immediately eliminated. Items scoring above 80% in both panels were immediately selected.
			Round 1		Round 2		Final Status (A= accepted / X= rejected)
	Spanish	English	Professionals rate (%)	Users rate (%)	Professionals rate (%)	Users rate (%)
	Sección 1: Identificación del riesgo de suicidio	Section 1: Suicide Risk Identification
1	El asistente de primeros auxilios no debe suponer que la persona mejorará sin ayuda.	The first aid assistant should not assume that the person will improve without help.	100	90.9091			A		189
2	El asistente no debe suponer que la persona buscará ayuda por sí misma.	The assistant should not assume that the person will seek help on their own.	100	100			A
3	El asistente debería ser capaz de reconocer las señales de advertencia de suicidio.	The assistant should be able to recognize the warning signs of suicide.	96.2963	100			A
4	Si la persona en riesgo de suicidio ya se ha dañado a sí misma, el asistente debe administrar primeros auxilios y llamar a los servicios de emergencia, solicitando una ambulancia.	If the person at risk of suicide has already harmed themselves, the assistant must administer first aid and call emergency services, requesting an ambulance.	85.1852	81.8182			A
5	El asistente debe actuar rápidamente si cree que alguien está considerando suicidarse.	The assistant should act promptly if they believe someone is considering suicide.	96.2963	100			A
6	El asistente de primeros auxilios debe decirle a la persona cuáles son las cosas que lo han llevado a preocuparse por ella, describiendo los comportamientos que han causado que se preocupe.	The first aid assistant should tell the person what has led them to worry about them, describing the behaviors that have caused concern.	62.963	77.2727			X
7	El asistente necesita ser consciente de sus propias ideas acerca del suicidio y el impacto de estas ideas sobre su capacidad para proporcionar asistencia, p.ej. Creencias de que el suicidio es incorrecto o que es una opción racional.	The assistant needs to be aware of their own ideas about suicide and the impact of these ideas on their ability to provide assistance, e.g., beliefs that suicide is wrong or a rational option.	92.5926	95.4545			A
8	El asistente debe demostrar un lenguaje apropiado cuando se refiera al suicidio usando los términos "suicidio" o "muerte por suicidio".	The assistant must use appropriate language when referring to suicide, using terms like "suicide" or "death by suicide."	70.3704	72.7273	88.4615	94.1176	A
9	El asistente debe evitar el uso de términos para describir el suicidio que promuevan actitudes estigmatizantes, p.ej. "cometer suicidio" o referirse a un intento de suicidio como "fallido".	The assistant should avoid using terms to describe suicide that promote stigmatizing attitudes, e.g., "commit suicide" or referring to a suicide attempt as "failed."	62.963	72.7273			X
10	El asistente debe ser consciente de que las diferentes culturas tienen diferentes creencias y actitudes sobre el suicidio.	The assistant must be aware that different cultures have different beliefs and attitudes about suicide.	77.7778	77.2727	100	100	A
11	Si el asistente de primeros auxilios cree que alguien puede estar teniendo ideas de suicidio, debe preguntárselo directamente a esa persona.	If the first aid assistant believes someone may be having suicidal thoughts, they should ask them directly.	77.7778	68.1818			X
12	Si el asistente tiene siquiera una sospecha leve que la persona está teniendo ideas de suicidio, debe preguntarle al respecto.	If the assistant has even a slight suspicion that the person is having suicidal thoughts, they should ask about it.	81.4815	68.1818			X
13	Si el asistente cree que alguien puede estar teniendo ideas de suicidio y se siente incapaz de preguntar, el asistente debería encontrar a alguien que pueda hacerlo.	If the assistant believes someone may be having suicidal thoughts but feels unable to ask, they should find someone else who can.	85.1852	77.2727	96.1538	100	A
14	El asistente no debe evitar usar la palabra "suicidio". Es importante discutir el tema directamente, sin temor o expresar un juicio negativo.	The assistant should not avoid using the word "suicide." It is important to discuss the topic directly, without fear or expressing a negative judgment.	85.1852	86.3636			A
15	El asistente no debe preguntar sobre el suicidio de manera directa o crítica (p.ej. "No estás pensando en hacer algo estúpido, ¿verdad?").	The assistant should not ask about suicide directly or critically (e.g., "You're not thinking of doing something stupid, are you?").	62.963	72.7273			X
16	El asistente debe saber que es más importante preguntar acerca de ideas de suicidio que preocuparse por usar las palabras exactas.	The assistant should know that it is more important to ask about suicidal thoughts than to worry about using the exact words.	74.0741	59.0909			X
17	El asistente debe saber que si una persona no tiene ideas suicidas, preguntarle no va a poner esta idea en su cabeza si no estaba con anterioridad.	The assistant should know that if a person does not have suicidal thoughts, asking them will not put the idea in their head if it was not already there.	88.8889	77.2727	100	88.2353	A
18	El asistente debe ser consciente de que si una persona tiene tendencias suicidas, preguntarle sobre ideas de suicidio no aumentará el riesgo de que actúe en base a ellas.	The assistant should be aware that if a person has suicidal tendencies, asking about suicidal thoughts will not increase the risk of them acting on those thoughts.	96.2963	77.2727	100	94.1176	A
19	El asistente debe ser consciente de que si una persona tiene tendencias suicidas, preguntarle sobre ideas de suicidio le dará la oportunidad de hablar sobre sus problemas y de hacerle saber que a alguien le importa.	The assistant should be aware that if a person has suicidal tendencies, asking about suicidal thoughts will give them the opportunity to talk about their problems and let them know that someone cares.	88.8889	86.3636			A
20	El asistente debe ser consciente de que es más importante querer realmente ayudar que ser de la misma edad, género o cultura de la persona.	The assistant should be aware that it is more important to genuinely want to help than to be of the same age, gender, or culture as the person.	85.1852	86.3636			A
21	El asistente de primeros auxilios debe entender que la persona puede no querer hablar con él/ella, y debe ofrecer ayudarla a encontrar otra persona con quien hablar. Por ejemplo, alguien de la misma etnia, edad o sexo.	The first aid assistant must understand that the person may not want to talk to them and should offer to help them find someone else to talk to, for example, someone of the same ethnicity, age, or gender.	85.1852	100			A
22	Si el asistente siente que no está funcionando bien su intento de ayuda, debe ofrecerse para encontrar a otra persona con quien la persona pueda hablar.	If the assistant feels that their attempt to help is not working well, they should offer to find someone else for the person to talk to.	88.8889	95.4545			A
23	Si el asistente no puede establecer una conexión con la persona, debe ofrecerse para encontrar a otra persona con quien la persona pueda hablar.	If the assistant cannot establish a connection with the person, they should offer to find someone else for the person to talk to.	92.5926	90.9091			A
24	El asistente de primeros auxilios debe saber que es común sentir gran inquietud o verse afectado cuando alguien revela ideas de suicidio.	The first aid assistant should know that it is common to feel great concern or be affected when someone reveals suicidal thoughts.	96.2963	95.4545			A
25	El asistente debería mostrarse tranquilo y confiado frente a la crisis de suicidio, ya que puede tener un efecto tranquilizador para la persona en riesgo de suicidio.	The assistant should remain calm and confident during a suicide crisis, as it can have a reassuring effect on the person at risk of suicide.	77.7778	86.3636	100	94.1176	A
26	El asistente debe reaccionar a las expresiones de ideas de suicidio con calma y empatía.	The assistant should respond to expressions of suicidal thoughts with calmness and empathy.	96.2963	95.4545			A
27	El asistente debe evitar expresar reacciones negativas a ideas de suicidio (p.ej. juzgar negativamente a la persona, entrar en pánico, manifestar enojo o conmoción).	The assistant should avoid expressing negative reactions to suicidal thoughts (e.g., negatively judging the person, panicking, expressing anger or shock).	100	95.4545			A
28	El asistente debería permitirle a la persona en riesgo de suicidio que hable abiertamente de sus sentimientos. Una persona en riesgo de suicidio puede sentir alivio al poder hablar.	The assistant should allow the person at risk of suicide to speak openly about their feelings. A person at risk of suicide may feel relief when able to talk.	100	90.9091			A
29	Si la persona en riesgo de suicidio dice que está escuchando voces, el asistente de primeros auxilios debe preguntar qué le dicen las voces (ya que las voces podrían ser relevantes para sus ideas de suicidio actuales).	If the person at risk of suicide says they are hearing voices, the first aid assistant should ask what the voices are saying (as the voices could be relevant to their current suicidal thoughts).	77.7778	72.7273	88.4615	82.3529	X	Item 29 is included in 30. Item 30 is chosen due to a higher level of approval
30	Si la persona en riesgo de suicidio dice que está escuchando voces, el asistente de primeros auxilios debe preguntar qué le dicen las voces (ya que las voces podrían ser relevantes para sus ideas de suicidio actuales) y buscar ayuda especializada.	If the person at risk of suicide says they are hearing voices, the first aid assistant should ask what the voices are saying (as the voices could be relevant to their current suicidal thoughts) and seek specialized help.			84.6154	100	A
31	El asistente debe saber que hablar sobre suicidio no aumenta el riesgo de suicidio de alguien, ni lo induce a hacerlo.	The assistant should know that talking about suicide does not increase someone's suicide risk or induce them to do it.			100	88.2353	A
32	El asistente debe ser consciente de que si una persona tiene tendencias suicidas, preguntarle sobre ideas de suicidio puede disminuir el riesgo y ser una oportunidad para buscar una mejor solución y más efectiva al problema que le genera sufrimiento.	The assistant should be aware that if a person has suicidal tendencies, asking about suicidal thoughts can decrease the risk and be an opportunity to find a better and more effective solution to the problem causing their distress.			92.3077	88.2353	A
33	Si bien es importante demostrar tranquilidad, el asistente debe ser consciente que ante un riesgo elevado de suicidio deberá actuar con premura para activar la red de apoyo y/o los servicios especializados apropiados.	While it is essential to demonstrate calmness, the assistant must be aware that in the case of high suicide risk, they should act promptly to activate the support network and/or appropriate specialized services.			100	100	A
34	El asistente debe evaluar lo más pronto posible los eventuales integrantes de una red de sostén para la persona para esta circunstancia.	The assistant should assess as soon as possible potential members of a support network for the person in this circumstance.			96.1538	100	A
35	El asistente no debe sugerir ideas, pensamientos o formas de quitarse la vida a la persona en riesgo de suicidio.	The assistant should not suggest ideas, thoughts, or ways to take their life to the person at risk of suicide.			88.4615	88.2353	A
36	Si el asistente de primeros auxilios encuentra que la persona no quiere hablar con él/ella, que no está funcionando bien su intento de ayuda, que no puede establecer una conexión con la persona, o se siente abrumado o incapaz de contener o escuchar la gravedad de lo que cuenta la persona, debe buscar ayuda en un servicio de salud inmediatamente.	If the first aid assistant finds that the person does not want to talk to them, that their attempt to help is not working well, they cannot establish a connection with the person, or they feel overwhelmed or unable to contain or listen to the seriousness of what the person is saying, they should seek help from a health service immediately.			96.1538	100	A
37	El asistente debe actuar como si fuera el último recurso en ese momento y tomar las decisiones que sean pertinentes.	The assistant should act as if they were the last resort at that moment and make the appropriate decisions.			61.5385	58.8235	X
38	El asistente debe ser consciente de que algunas personas encuentran en la explicación religiosa o en la idea del pecado algo que sirve de freno para el suicidio, en cuyo caso el asistente debe ser cuidadoso de no hacer comentarios que cuestionen este freno.	The assistant should be aware that some people find religious explanations or the idea of sin as a restraint against suicide, in which case the assistant should be careful not to make comments that question this restraint.			88.4615	82.3529	A
39	El asistente debe entrenarse para utilizar su cuerpo y las entonaciones de voz de modo de poder generar mayor confianza en la persona.	The assistant should train to use their body and tone of voice to generate greater trust in the person.			76.9231	94.1176	A
40	El asistente debe ser consciente de que no en todos los casos que una persona está pensando seriamente en el suicidio lo va a decir, e incluso podría mostrarse calmada.	The assistant should be aware that not in all cases will a person who is seriously thinking about suicide say it, and they may even appear calm.			100	100	A
41	Si las circunstancias lo permiten, el asistente debe procurar encontrar un momento y lugar adecuado (que inspire confianza y seguridad) para conversar con la persona si cree que ésta puede estar pensando en la muerte por suicidio.	If circumstances permit, the assistant should try to find an appropriate moment and place (that inspires trust and security) to talk with the person if they believe they may be thinking about death by suicide.			96.1538	100	A
	Sección 2: Evaluación de la gravedad del riesgo de suicidio	Section 2: Assessment of Suicide Risk Severity
42	El asistente de primeros auxilios debe tomar en serio todas las ideas de suicidio. La falta de un plan de suicidio no es suficiente para garantizar la seguridad.	The first aid assistant should take all suicidal thoughts seriously. The absence of a suicide plan is not sufficient to ensure safety.	100	100			A
43	El asistente debería determinar la urgencia de tomar medidas basadas en el reconocimiento de señales de advertencia de suicidio.	The assistant should assess the urgency of taking action based on the recognition of suicide warning signs.	88.8889	100			A
44	El asistente debe tomarse en serio las expresiones de ideas de suicidio y actuar en base a éstas, sin descartarlas como "búsqueda de atención" o "pedido de ayuda".	The assistant should take expressions of suicidal thoughts seriously and act upon them without dismissing them as "attention-seeking" or "cry for help."	100	100			A
45	El asistente de primeros auxilios debe preguntarle a la persona en riesgo de suicidio si tiene un plan para suicidarse.	The first aid assistant should ask the person at risk of suicide if they have a suicide plan.	85.1852	50			X
46	El asistente debe preguntarle a la persona en riesgo de suicidio, en caso que sepa o crea que ésta tiene un plan, cómo intentará suicidarse, es decir, hacerle preguntas directas sobre cómo, cuándo y dónde intentaría suicidarse.	The assistant should ask the person at risk of suicide, in case they know or believe the person has a plan, how they would attempt suicide, meaning direct questions about how, when, and where they would attempt it.	70.3704	50			X
47	El asistente debe preguntarle a la persona en riesgo de suicidio, en caso que sepa o crea que ésta tiene un plan, si ha decidido cuándo llevará a cabo su plan.	The assistant should ask the person at risk of suicide, in case they know or believe the person has a plan, if they have decided when they will carry out their plan.	70.3704	59.0909			X
48	El asistente debe averiguar si la persona en riesgo de suicidio, en caso que sepa o crea que ésta tiene un plan, si ya ha tomado medidas o dispuso los pasos para concretar su plan para quitarse la vida.	The assistant should find out if the person at risk of suicide, in case they know or believe the person has a plan, has already taken measures or arranged steps to carry out their plan to end their life.	88.8889	81.8182			A
49	El asistente debe ser consciente de que quien tiene mayor riesgo de actuar en el futuro cercano en base a sus ideas de suicidio es quien tiene un plan de suicidio específico, tomó medidas o dispuso cuáles serían los pasos para llevarlo a cabo, y pensó en un momento específico para hacerlo.	The assistant should be aware that the person at risk of suicide who has the highest risk of acting in the near future based on their suicidal thoughts is the one who has a specific suicide plan, took measures, arranged steps to carry it out, and thought of a specific time to do it.	92.5926	77.2727	100	94.1176	A
50	El asistente de primeros auxilios debe preguntarle a la persona en riesgo de suicidio si ha estado usando drogas o alcohol.	The first aid assistant should ask the person at risk of suicide if they have been using drugs or alcohol.	100	81.8182			A
51	El asistente debería preguntar si la persona en riesgo de suicidio ha recibido tratamiento para problemas de salud mental o está tomando algún medicamento.	The assistant should ask if the person at risk of suicide has received treatment for mental health issues or is taking any medication.	92.5926	90.9091			A
52	El asistente debe preguntarle a la persona en riesgo de suicidio si ha recibido tratamiento de salud mental en el pasado.	The assistant should ask the person at risk of suicide if they have received mental health treatment in the past.	85.1852	86.3636			A
53	El asistente debe preguntarle a la persona en riesgo de suicidio si alguna vez ha conocido a alguien que haya muerto por suicidio.	The assistant should ask the person at risk of suicide if they have ever known someone who died by suicide.	55.5556	54.5455			X
54	El asistente debe preguntarle a la persona en riesgo de suicidio si alguna vez ha hecho un plan para quitarse la vida en el pasado.	The assistant should ask the person at risk of suicide if they have ever made a plan to take their own life in the past.	77.7778	86.3636	92.3077	94.1176	A
55	El asistente debe preguntarle a la persona en riesgo de suicidio si alguna vez hizo un intento de suicidio en el pasado.	The assistant should ask the person at risk of suicide if they have ever attempted suicide in the past.	81.4815	90.9091			A
56	El asistente debería preguntarle a la persona en riesgo de suicidio cómo se siente en este momento.	The assistant should ask the person at risk of suicide how they are feeling at this moment.	92.5926	95.4545			A
57	El asistente debe preguntarle a la persona en riesgo de suicidio si le ha contado a alguien cómo se siente.	The assistant should ask the person at risk of suicide if they have told anyone how they feel.	85.1852	100			A
58	El asistente debe preguntarle a la persona en riesgo de suicidio si ha habido cambios en su empleo, vida social o familiar.	The assistant should ask the person at risk of suicide if there have been changes in their employment, social life, or family.	70.3704	86.3636			X
59	El asistente debe preguntarle a la persona en riesgo de suicidio si hubo cambios o situaciones actuales contextuales que puedan orientarlo a pensar en una mayor o menor gravedad de la situación de la persona.	The assistant should ask the person at risk of suicide if there have been current contextual changes or situations that may influence their perception of the seriousness of their situation.			96.1539	94.1176	A
60	El asistente debe preguntar sobre los apoyos actuales en la vida de la persona en riesgo.	The assistant should inquire about the current support systems in the person's life at risk.	92.5926	100			A
61	El asistente debe considerar el grado de impulsividad de la persona y capacitarse para evaluarlo ya que la impulsividad podría ser un factor precipitante del suicidio aun sin un plan para realizarlo.	The assistant should consider the person's level of impulsivity and be trained to assess it, as impulsivity could be a precipitating factor for suicide even without a plan.			80.7692	82.3529	A
62	El asistente debe capacitarse en evaluar niveles de alteración y/o agitación para determinar la urgencia en la búsqueda de ayuda profesional.	The assistant should be trained to assess levels of distress and/or agitation to determine the urgency in seeking professional help.			92.3077	94.1176	A
63	El asistente debe considerar que el consumo de alcohol y/o drogas es un factor facilitador para la consecución de un intento de suicidio.	The assistant should consider that alcohol and/or drug use is a facilitating factor for the completion of a suicide attempt.			96.1539	100	A
64	El asistente debe permanecer con la persona si éste detecta que está bajo efecto de alguna sustancia y reevaluar la situación una vez pasado el cuadro de intoxicación.	The assistant should stay with the person if they detect they are under the influence of any substance and reevaluate the situation once the intoxication subsides.			80.7692	94.1176	A
65	El asistente debe preguntar sobre situaciones de discriminación o maltrato social o laboral/educacional que pudieran estar relacionadas con la ideación suicida.	The assistant should ask about situations of discrimination or social, work, or educational mistreatment that may be related to suicidal ideation.			61.5385	94.1176	X
66	Si el asistente considera que existe riesgo de suicidio debe actuar sin demoras, más que intentar confirmar con la persona si esto es así, ni abundar en detalles sobre situaciones sensibles para la persona.	If the assistant considers that there is a risk of suicide, they must act promptly, rather than trying to confirm with the person if this is the case, nor elaborate on sensitive situations for the person.			76.9231	70.5882	X
67	El asistente debe intentar identificar a alguien de la red de la persona que sepa de la situación y pueda brindar apoyo.	The assistant should try to identify someone in the person's network who knows about the situation and can provide support.			92.3077	94.1176	A
68	El asistente debe considerar el potencial impacto negativo que pueden tener ciertas preguntas en algunas personas cuando evalúe el riesgo de suicidio.	The assistant should consider the potential negative impact certain questions may have on some individuals when assessing the risk of suicide.			73.0769	88.2353	X
	Sección 3: Asistencia inicial	Section 3: Initial Assistance
69	El asistente de primeros auxilios no debe ponerse en peligro mientras ofrece apoyo a la persona en riesgo de suicidio.	The first aid assistant must not endanger themselves while providing support to a person at risk of suicide.	92.5926	90.9091			A
70	El asistente no debe dejar solo a alguien en riesgo de suicidio.	The assistant must not leave someone at risk of suicide alone.	88.8889	90.9091			A
71	El asistente debe trabajar en colaboración con la persona en riesgo de suicidio para garantizar su seguridad, en lugar de actuar solo.	The assistant must work collaboratively with the person at risk of suicide to ensure their safety, rather than acting alone.	81.4815	90.9091			A
72	Si el asistente sospecha que hay un riesgo inminente de que la persona lleve a cabo sus ideas de suicidio, debe actuar rápidamente, incluso si no está seguro.	If the assistant suspects an imminent risk of the person carrying out their suicidal thoughts, they must act quickly, even if uncertain.	88.8889	90.9091			A
73	El asistente debe estar preparado para que la persona en riesgo de suicidio posiblemente exprese enojo y sentirse traicionado debido a su intento de evitar su suicidio o al ayudarlo a obtener ayuda profesional.	The assistant must be prepared for the person at risk of suicide to possibly express anger and feeling betrayed due to their attempts to prevent their suicide or help them seek professional help.	92.5926	90.9091			A
74	Si la persona está en riesgo de suicidio, el asistente debe: - Discutir con la persona en riesgo de suicidio las acciones a realizar para obtener ayuda.	If the person is at risk of suicide, the assistant must: - Discuss with the person at risk of suicide the actions to take to seek help.	74.0741	77.2727			X
75	Si la persona está en riesgo de suicidio, el asistente debe: - Dialogar con la persona en riesgo de suicidio las acciones a realizar para obtener ayuda.	If the person is at risk of suicide, the assistant must: - Engage in a dialogue with the person at risk of suicide about the actions to take to seek help.			88.4615	100	A
76	Si la persona está en riesgo de suicidio, el asistente debe: - Alentar a la persona en riesgo de suicidio a obtener la ayuda profesional adecuada lo más pronto posible (es decir, consultar a un profesional de salud mental o en un servicio de salud mental).	If the person is at risk of suicide, the assistant must: - Encourage the person at risk of suicide to seek appropriate professional help as soon as possible (i.e., consulting a mental health professional or a mental health service).	100	95.4545			A
77	Si la persona en riesgo de suicidio no puede comprometerse a no dañarse, el asistente debe: - Discutir con la persona en riesgo de suicidio las acciones a realizar para obtener ayuda.	If the person at risk of suicide cannot commit to not harming themselves, the assistant must: - Discuss with the person at risk of suicide the actions to take to seek help.	66.6667	77.2727			X
78	Si la persona en riesgo de suicidio no puede comprometerse a no dañarse, el asistente debe: - Dialogar con la persona en riesgo de suicidio las acciones a realizar para obtener ayuda.	If the person at risk of suicide cannot commit to not harming themselves, the assistant must: - Engage in a dialogue with the person at risk of suicide about the actions to take to seek help.			80.7692	94.1176	A
79	Si la persona en riesgo de suicidio no puede comprometerse a no dañarse, el asistente debe: - Alentar a la persona en riesgo de suicidio a obtener la ayuda profesional adecuada lo más pronto posible (es decir, consultar a un profesional de salud mental o en un servicio de salud mental).	If the person at risk of suicide cannot commit to not harming themselves, the assistant must: - Encourage the person at risk of suicide to seek appropriate professional help as soon as possible (i.e., consulting a mental health professional or a mental health service).	96.2963	100			A
80	Si la persona en riesgo de suicidio no puede comprometerse a no dañarse, el asistente debe: - Buscar el permiso de la persona en riesgo de suicidio para contactar a su médico habitual o profesional de salud mental en el caso en que tuviera uno.	If the person at risk of suicide cannot commit to not harming themselves, the assistant must: - Seek the permission of the person at risk of suicide to contact their regular doctor or mental health professional, if they have one.	85.1852	81.8182			A
81	Si la persona en riesgo de suicidio tiene un plan específico, el asistente debe: - Discutir con la persona en riesgo de suicidio las acciones a realizar para obtener ayuda.	If the person at risk of suicide has a specific plan, the assistant must: - Discuss with the person at risk of suicide the actions to take to seek help.	62.963	68.1818			X
82	Si la persona en riesgo de suicidio tiene un plan específico, el asistente debe: - Dialogar con la persona en riesgo de suicidio las acciones a realizar para obtener ayuda.	If the person at risk of suicide has a specific plan, the assistant must: - Engage in a dialogue with the person at risk of suicide about the actions to take to seek help.			88.4615	100	A
83	Si la persona en riesgo de suicidio tiene un plan específico, el asistente debe: - Alentar a la persona en riesgo de suicidio a obtener la ayuda profesional adecuada lo más pronto posible (es decir, consultar a un profesional de salud mental o en un servicio de salud mental).	If the person at risk of suicide has a specific plan, the assistant must: - Encourage the person at risk of suicide to seek appropriate professional help as soon as possible (i.e., consulting a mental health professional or a mental health service).	92.5926	95.4545			A
84	Si la persona en riesgo de suicidio tiene un plan específico, el asistente debe: - Llamar a un centro de salud o a una línea telefónica disponible para crisis de salud mental y pedir asesoramiento.	If the person at risk of suicide has a specific plan, the assistant must: - Call a health center or an available mental health crisis hotline and ask for guidance.	96.2963	90.9091			A
85	Si la persona en riesgo de suicidio tiene los medios para llevar a cabo su plan de suicidio, el asistente debe: - Discutir con la persona en riesgo de suicidio las acciones a realizar para obtener ayuda.	If the person at risk of suicide has the means to carry out their suicide plan, the assistant must: - Discuss with the person at risk of suicide the actions to take to seek help.	51.8519	72.7273			X
86	Si la persona en riesgo de suicidio tiene los medios para llevar a cabo su plan de suicidio, el asistente debe: - Dialogar con la persona en riesgo de suicidio las acciones a realizar para obtener ayuda.	If the person at risk of suicide has the means to carry out their suicide plan, the assistant must: - Engage in a dialogue with the person at risk of suicide about the actions to take to seek help.			80.7692	88.2353	A
87	Si la persona en riesgo de suicidio tiene los medios para llevar a cabo su plan de suicidio, el asistente debe: - Alentar a la persona en riesgo de suicidio a obtener la ayuda profesional adecuada lo más pronto posible (es decir, consultar a un profesional de salud mental o en un servicio de salud mental).	If the person at risk of suicide has the means to carry out their suicide plan, the assistant must: - Encourage the person at risk of suicide to seek appropriate professional help as soon as possible (i.e., consulting a mental health professional or a mental health service).	92.5926	95.4545			A
88	Si la persona en riesgo de suicidio tiene los medios para llevar a cabo su plan de suicidio, el asistente debe: - Llamar a un centro de salud o a una línea telefónica disponible para crisis de salud mental y pedir asesoramiento.	If the person at risk of suicide has the means to carry out their suicide plan, the assistant must: - Call a health center or an available mental health crisis hotline and ask for guidance.	96.2963	100			A
89	Si la persona en riesgo de suicidio no está de acuerdo en entregar al asistente las cosas que pensaba usar para matarse, el asistente debe: - Discutir con la persona en riesgo de suicidio las acciones a realizar para obtener ayuda.	If the person at risk of suicide is not willing to hand over the things they intended to use to harm themselves, the assistant must: - Discuss with the person at risk of suicide the actions to take to seek help.	62.963	59.0909			X
90	Si la persona en riesgo de suicidio no está de acuerdo en entregar al asistente las cosas que pensaba usar para matarse, el asistente debe: - Dialogar con la persona en riesgo de suicidio las acciones a realizar para obtener ayuda.	If the person at risk of suicide is not willing to hand over the things they intended to use to harm themselves, the assistant must: - Engage in a dialogue with the person at risk of suicide about the actions to take to seek help.			65.3846	70.5882	X
91	Si la persona en riesgo de suicidio no está de acuerdo en entregar al asistente las cosas que pensaba usar para matarse, el asistente debe: - Llamar a un centro de salud o a una línea telefónica disponible para crisis de salud mental y pedir asesoramiento.	If the person at risk of suicide is not willing to hand over the things they intended to use to harm themselves, the assistant must: - Call a health center or an available mental health crisis hotline and ask for guidance.	100	90.9091			A
92	Si la persona en riesgo de suicidio ha intentado suicidarse en el pasado, el asistente debe: - Discutir con la persona en riesgo de suicidio las acciones a realizar para obtener ayuda.	If the person at risk of suicide has attempted suicide in the past, the assistant must: - Discuss with the person at risk of suicide the actions to take to seek help.	59.2593	77.2727			X
93	Si la persona en riesgo de suicidio ha intentado suicidarse en el pasado, el asistente debe: - Dialogar con la persona en riesgo de suicidio las acciones a realizar para obtener ayuda.	If the person at risk of suicide has attempted suicide in the past, the assistant must: - Engage in a dialogue with the person at risk of suicide about the actions to take to seek help.			80.7692	82.3529	A
94	Si la persona en riesgo de suicidio ha intentado suicidarse en el pasado, el asistente debe: - Alentar a la persona en riesgo de suicidio a obtener la ayuda profesional adecuada lo más pronto posible (es decir, consultar a un profesional de salud mental o en un servicio de salud mental).	If the person at risk of suicide has attempted suicide in the past, the assistant must: - Encourage the person at risk of suicide to seek appropriate professional help as soon as possible (i.e., consulting a mental health professional or a mental health service).	92.5926	90.9091			A
95	Si la persona en riesgo de suicidio ha intentado suicidarse en el pasado, el asistente debe: - Buscar el permiso de la persona en riesgo de suicidio para contactar a su médico habitual o profesional de salud mental en el caso en que tuviera uno.	If the person at risk of suicide has attempted suicide in the past, the assistant must: - Seek the permission of the person at risk of suicide to contact their regular doctor or mental health professional, if they have one.	88.8889	81.8182			A
96	Si se sabe que la persona en riesgo de suicidio tiene un diagnóstico de una enfermedad mental, el asistente debe: - Discutir con la persona en riesgo de suicidio las acciones a realizar para obtener ayuda.	If it is known that the person at risk of suicide has a diagnosis of a mental illness, the assistant must: - Discuss with the person at risk of suicide the actions to take to seek help.	62.963	68.1818			X
97	Si se sabe que la persona en riesgo de suicidio tiene un diagnóstico de una enfermedad mental, el asistente debe: - Dialogar con la persona en riesgo de suicidio las acciones a realizar para obtener ayuda.	If it is known that the person at risk of suicide has a diagnosis of a mental illness, the assistant must: - Engage in a dialogue with the person at risk of suicide about the actions to take to seek help.			73.0769	82.3529	X
98	Si se sabe que la persona en riesgo de suicidio tiene un diagnóstico de una enfermedad mental, el asistente debe: - Alentar a la persona en riesgo de suicidio a obtener la ayuda profesional adecuada lo más pronto posible (es decir, consultar a un profesional de salud mental o en un servicio de salud mental).	If it is known that the person at risk of suicide has a diagnosis of a mental illness, the assistant must: - Encourage the person at risk of suicide to seek appropriate professional help as soon as possible (i.e., consulting a mental health professional or a mental health service).	96.2963	95.4545			A
99	Si la persona en riesgo de suicidio rechaza la ayuda profesional, el asistente debe: - Llamar a un centro de salud o a una línea telefónica disponible para crisis de salud mental y pedir asesoramiento.	If the person at risk of suicide refuses professional help, the assistant must: - Call a health center or an available mental health crisis hotline and ask for guidance.	96.2963	72.7273	84.6154	94.1176	A
100	Si el asistente necesita ponerse en contacto con un profesional de la salud acerca de la persona en riesgo de suicidio, es preferible ponerse en contacto con un profesional que la persona ya conoce y confía.	If the assistant needs to contact a health professional about the person at risk of suicide, it is preferable to contact a professional whom the person already knows and trusts.	96.2963	95.4545			A
101	Si el asistente tiene que llamar a la policía, debería informarle que la persona está en riesgo de suicidio con el fin de ayudarles a responder de manera apropiada.	If the assistant has to call the police, they should inform them that the person is at risk of suicide to help them respond appropriately.	85.1852	72.7273	88.4615	82.3529	A
102	Si la persona en riesgo de suicidio se niega a buscar ayuda, el asistente debe: - Seguir alentándola a ver a un profesional de salud mental.	If the person at risk of suicide refuses to seek help, the assistant must: - Continue encouraging them to see a mental health professional.	70.3704	81.8182	73.0769	82.3529	X
103	Si la persona en riesgo de suicidio se niega a buscar ayuda, el asistente debe: - Ponerse en contacto con una línea directa de prevención de suicidio para obtener orientación sobre cómo ayudarlo.	If the person at risk of suicide refuses to seek help, the assistant must: - Contact a suicide prevention hotline for guidance on how to help them.	96.2963	95.4545			A
104	Si la persona en riesgo de suicidio no quiere hablar con alguien cara a cara, el asistente debería alentarla a ponerse en contacto con una línea de ayuda para personas en riesgo de suicidio.	If the person at risk of suicide does not want to talk to someone face-to-face, the assistant should encourage them to contact a helpline for people at risk of suicide.	88.8889	72.7273	80.7692	94.1176	X	Item 105 is included in 104. Item 105 is chosen due to a higher level of approval
105	Si la persona en riesgo de suicidio no quiere hablar con alguien cara a cara, el asistente debería alentarla a ponerse en contacto con un profesional que ya conozca, con una persona en la que confíe si no hubiera un profesional que ya la conozca o éste no estuviera disponible o, en última instancia, con una línea de ayuda para personas en riesgo de suicidio.	If the person at risk of suicide does not want to talk to someone face-to-face, the assistant should encourage them to contact a professional they already know and trust, or if there is no such professional available, they should consider reaching out to a helpline for people at risk of suicide.			100	94.1176	A
106	El asistente debe buscar información sobre los recursos y servicios disponibles para una persona que está considerando suicidarse.	The assistant must seek information about resources and services available for a person who is considering suicide.	96.2963	95.4545			A
107	El asistente debe proporcionar a la persona en riesgo de suicidio información y recursos sobre dónde puede buscar ayuda.	The assistant must provide the person at risk of suicide with information and resources on where to seek help.	92.5926	95.4545			A
108	El asistente debería conversar con la persona en riesgo de suicidio acerca de cómo ponerse en contacto con un centro de Salud Mental (dónde hallar un centro cercano, cómo conseguir un turno, qué programas existen para poder ayudarla, etc.).	The assistant should discuss with the person at risk of suicide how to contact a Mental Health Center (where to find a nearby center, how to schedule an appointment, what programs are available to help, etc.).	88.8889	90.9091			A
109	Si la persona en riesgo de suicidio tiene un arma, el asistente debe: Ponerse en contacto con la policía.	If the person at risk of suicide has a weapon, the assistant must: Contact the police.	66.6667	63.6364			X
110	Si la persona con riesgo suicida tiene un arma, el asistente debe contactar a un familiar de la persona o alguien cercano/a a ella, tratar de que la persona entregue el arma sin llegar a confrontar y avisar a la policía si eso no fuese posible.	If the person at risk of suicide has a weapon, the assistant must contact a family member or someone close to the person, try to persuade the person to hand over the weapon without confronting them, and notify the police if that is not possible.			76.9231	76.4706	X
111	El asistente debe ser consciente de que quizás no tenga éxito en la prevención del suicidio.	The assistant must be aware that they may not be successful in preventing suicide.	92.5926	100			A
112	El asistente debe tener presente su auto-cuidado después de ayudar a alguien que está en riesgo de suicidio.	The assistant must practice self-care after helping someone who is at risk of suicide.	96.2963	100			A
113	Aun cuando la persona rechace ser ayudada el asistente no debe dejarla sola si considera que hay riesgo inminente.	Even if the person refuses help, the assistant must not leave them alone if they believe there is an imminent risk.			100	100	A
114	El asistente debe considerar que la persona puede encontrarse con obstáculos en el acceso a los servicios de salud en relación con el riesgo de suicidio y acompañarla para superarlos.	The assistant must consider that the person may face obstacles in accessing health services related to the risk of suicide and accompany them to overcome them.			100	100	A
115	Si la persona en riesgo de suicidio está en situación confrontativa con las sugerencias del asistente, éste debe privilegiar la empatía y el acompañamiento por sobre la persuasión.	If the person at risk of suicide is confrontational with the assistant's suggestions, the assistant must prioritize empathy and support over persuasion.			84.6154	100	A
116	Además de brindarle información de lugares disponibles, el asistente debe considerar acompañar presencialmente a la persona en la búsqueda de ayuda a un centro de salud si nadie de la familia o cercano a la persona está disponible.	In addition to providing information about available places, the assistant should consider accompanying the person in seeking help at a health center if no one from their family or close circle is available.			88.4615	100	A
117	El asistente debe considerar que aun cuando la persona se comprometa a ciertos acuerdos, esto no es garantía de que los vaya a cumplir.	The assistant must consider that even if the person agrees to certain agreements, it is not a guarantee that they will follow through with them.			96.1538	88.2353	A
	Sección 4: Hablando con una persona en riesgo de suicidio	Section 4: Talking to a person at risk of suicide
118	El asistente de primeros auxilios debe decirle a la persona en riesgo de suicidio que se preocupa por ella y que quiere ayudarla.	The first aid assistant should tell the person at risk of suicide that they care about them and want to help.	100	100			A
119	El asistente debe tranquilizar a la persona en riesgo de suicidio y hacerle saber que quiere escuchar lo que la persona tenga para decir.	The assistant should reassure the person at risk of suicide and let them know that they want to listen to what the person has to say.	96.2963	100			A
120	El asistente de primeros auxilios debería prestar toda su atención a la persona en riesgo de suicidio.	The first aid assistant should pay full attention to the person at risk of suicide.	92.5926	95.4545			A
121	El asistente debe ser paciente y estar tranquilo mientras que la persona en riesgo de suicidio está hablando de sus sentimientos.	The assistant should be patient and calm while the person at risk of suicide is talking about their feelings.	100	100			A
122	El asistente debe ser consciente de su lenguaje corporal, asegurándose de que no comunique falta de interés o actitud negativa.	The assistant should be aware of their body language, making sure not to convey disinterest or negative attitude.	100	95.4545			A
123	El asistente de primeros auxilios debe mostrar que está escuchando y para ello puede resumir lo que le ha manifestado la persona en riesgo de suicidio.	The first aid assistant should demonstrate active listening and may summarize what the person at risk of suicide has expressed.	81.4815	81.8182			A
124	El asistente debe buscar aclarar los puntos importantes con la persona para asegurarse de que está entendiendo completamente la situación.	The assistant should seek to clarify important points with the person to ensure a full understanding of the situation.	88.8889	95.4545			A
125	El asistente debe preguntar qué está pensando y sintiendo la persona en riesgo de suicidio.	The assistant should ask what the person at risk of suicide is thinking and feeling.	85.1852	95.4545			A
126	El asistente debe apoyar y comprender a la persona en riesgo de suicidio.	The assistant should support and understand the person at risk of suicide.	85.1852	86.3636			A
127	El asistente debe expresar empatía por la persona en riesgo de suicidio.	The assistant should express empathy for the person at risk of suicide.	92.5926	100			A
128	El asistente debe escuchar a la persona en riesgo de suicidio sin expresar juicio.	The assistant should listen to the person at risk of suicide without passing judgment.	92.5926	95.4545			A
129	El asistente de primeros auxilios debería alentar a la persona en riesgo de suicidio a que sea quien hable la mayor parte del tiempo.	The first aid assistant should encourage the person at risk of suicide to do most of the talking.	70.3704	68.1818			X
130	El asistente debe dejar que la persona en riesgo de suicidio sepa que está bien hablar sobre cosas que pueden ser dolorosas.	The assistant should let the person at risk of suicide know that it's okay to talk about things that may be painful.	96.2963	90.9091			A
131	El asistente debe hacer preguntas abiertas para obtener más información acerca de los pensamientos y sentimientos suicidas y los problemas detrás de estos.	The assistant should ask open-ended questions to gather more information about suicidal thoughts, feelings, and underlying issues.	85.1852	86.3636			A
132	El asistente debe centrarse en las cosas que en ese momento resguardan a la persona en riesgo de suicidio en lugar de centrarse en las cosas que la ponen en riesgo.	The assistant should focus on the things that currently provide protection for the person at risk of suicide rather than on the things that put them at risk.	55.5556	68.1818			X
133	El asistente debe evaluar las cosas que ponen en riesgo a la persona y centrarse en reforzar las cosas que la resguardan en ese momento.	The assistant should assess the things that put the person at risk and concentrate on reinforcing the protective factors at that moment.			96.1538	100	A
134	Los pensamientos suicidas a menudo son una súplica de ayuda y un intento desesperado de escapar de los problemas y los sentimientos angustiosos. El asistente de primeros auxilios debería, por lo tanto, permitirle a la persona en riesgo de suicidio que hable de esos pensamientos y sentimientos.	Suicidal thoughts are often a cry for help and a desperate attempt to escape from problems and distressing feelings. Therefore, the first aid assistant should allow the person at risk of suicide to talk about these thoughts and feelings.	88.8889	86.3636			A
135	El asistente necesita permitirle a la persona en riesgo de suicidio que hable sobre sus razones para querer morir.	The assistant needs to allow the person at risk of suicide to talk about their reasons for wanting to die.	92.5926	95.4545			A
136	El asistente solo debe preguntar sobre asuntos que afectan la seguridad inmediata de la persona que tiene tendencias suicidas.	The assistant should only ask about issues that affect the immediate safety of the person with suicidal tendencies.	33.3333	40.9091			X
137	El asistente debe aceptar lo que dice la persona en riesgo de suicidio sin entrar en discusiones sobre su comportamiento o punto de vista.	The assistant should accept what the person at risk of suicide says without getting into arguments about their behavior or viewpoint.	66.6667	81.8182			X
138	El asistente debe validar los pensamientos y sentimientos de la persona en riesgo de suicidio y reconocer que puede ser difícil hablar de ellos.	The assistant should validate the thoughts and feelings of the person at risk of suicide and acknowledge that it may be difficult to talk about them.	96.2963	100			A
139	El asistente debe permitir que la persona en riesgo de suicidio exprese sus sentimientos (por ejemplo, llorar, expresar enojo o gritar).	The assistant should allow the person at risk of suicide to express their feelings (e.g., crying, expressing anger, or shouting).	96.2963	100			A
140	El asistente de primeros auxilios debe tranquilizar a la persona en riesgo de suicidio haciéndole saber que está allí para ayudar y que quiere ayudarla.	The first aid assistant should reassure the person at risk of suicide by letting them know that they are there to help and want to do so.	96.2963	100			A
141	El asistente debe tranquilizar a la persona en riesgo de suicidio que los pensamientos de suicidio son comunes, y que muchas personas los tienen en algún momento de sus vidas.	The assistant should reassure the person at risk of suicide that suicidal thoughts are common and that many people experience them at some point in their lives.	55.5556	72.7273			X
142	El asistente debería recordarle a la persona en riesgo de suicidio que aun si ella está teniendo estas ideas no es necesario actuar en base a estos pensamientos.	The assistant should remind the person at risk of suicide that even if they are having these thoughts, they don't have to act on them.	66.6667	77.2727			X
143	El asistente debe asegurarle a la persona en riesgo de suicidio que los problemas pueden tener otras soluciones y que es posible encontrar otras formas alternativas.	The assistant should assure the person at risk of suicide that problems may have other solutions, and it is possible to find alternative ways.	81.4815	72.7273	80.7692	70.5882	X
144	El hecho de que la persona en riesgo de suicidio aún esté viva y que hable con el asistente de primeros auxilios sobre sus sentimientos significa que está considerando otras alternativas. El asistente debe señalar esto como algo positivo.	The fact that the person at risk of suicide is still alive and talking to the first aid assistant about their feelings means that they are considering other alternatives. The assistant should point this out as something positive.	74.0741	63.6364			X
145	El asistente debe agradecer a la persona en riesgo de suicidio por compartir sus sentimientos y reconocer el valor que esto conlleva.	The assistant should thank the person at risk of suicide for sharing their feelings and acknowledge the courage it takes to do so.	77.7778	100	73.0769	100	X
146	El asistente necesita saber qué le ha servido de apoyo en el pasado a la persona en riesgo de suicidio y si estos apoyos aún están disponibles.	The assistant needs to know what has been supportive for the person at risk of suicide in the past and if these supports are still available.	100	95.4545			A
147	El asistente de primeros auxilios debería preguntarle a la persona en riesgo de suicidio cómo le gustaría ser apoyada y si hay algo que pueda hacer para ayudarla.	The first aid assistant should ask the person at risk of suicide how they would like to be supported and if there is anything they can do to help.	92.5926	95.4545			A
148	El asistente no debería tratar de asumir las responsabilidades de la persona en riesgo de suicidio.	The assistant should not try to take on the responsibilities of the person at risk of suicide.	66.6667	77.2727			X
149	El asistente de primeros auxilios NO debería: - discutir o debatir con la persona sobre sus pensamientos de suicidio	The first aid assistant should NOT: - argue or debate with the person about their suicidal thoughts	74.0741	72.7273	84.6154	82.3529	A
150	El asistente de primeros auxilios NO debería: - discutir con la persona si el suicidio es correcto o incorrecto	The first aid assistant should NOT: - argue with the person about whether suicide is right or wrong	85.1852	86.3636			A
151	El asistente de primeros auxilios NO debería: - minimizar los problemas de la persona en riesgo de suicidio	The first aid assistant should NOT: - minimize the problems of the person at risk of suicide	100	86.3636			A
152	El asistente de primeros auxilios NO debería: - brindar falsa 'tranquilidad', diciendo cosas tales como 'no te preocupes', 'anímate', 'tienes todo a tu favor' o 'todo estará bien'	The first aid assistant should NOT: - provide false 'reassurance,' saying things like 'don't worry,' 'cheer up,' 'you have everything going for you,' or 'everything will be fine'	92.5926	86.3636			A
153	El asistente de primeros auxilios NO debería: - interrumpir con historias propias	The first aid assistant should NOT: - interrupt with their own stories	74.0741	72.7273	69.2308	64.7059	X
154	El asistente de primeros auxilios NO debería: - tratar de demostrar que la persona en riesgo de suicidio no tiene intención de quitarse la vida, invitarla a ver si se atreve o decirle que 'simplemente lo haga'	The first aid assistant should NOT: - try to prove that the person at risk of suicide has no intention of ending their life, invite them to see if they dare, or tell them to 'just do it'	88.8889	86.3636			A
155	El asistente de primeros auxilios NO debería: - intentar dar a la persona en riesgo de suicidio un diagnóstico de un problema de salud mental	The first aid assistant should NOT: - try to diagnose the person at risk of suicide with a mental health problem	74.0741	77.2727	88.4615	76.4706	A
156	El asistente de primeros auxilios NO debería: - usar amenazas o buscar el modo de culpabilizar a la persona para evitar el suicidio (por ejemplo, diciéndole que irá al infierno o que arruinará la vida de otras personas si se mata)	The first aid assistant should NOT: - use threats or try to blame the person to prevent suicide (e.g., telling them they will go to hell or ruin other people's lives if they kill themselves)	81.4815	86.3636			A
157	El asistente de primeros auxilios NO debería: - dejar que el miedo de decir las palabras equivocadas o de no decir las palabras más adecuadas termine por evitar que la persona en riesgo de suicidio pueda hablar	The first aid assistant should NOT: - let the fear of saying the wrong things or not saying the right things prevent the person at risk of suicide from talking	92.5926	77.2727	84.6154	88.2353	A
158	El asistente de primeros auxilios NO debería: - tomar a título personal cualquier acción o palabra dañina en las que pueda haber incurrido la persona en riesgo de suicidio	The first aid assistant should NOT: - take personally any harmful action or words that the person at risk of suicide may have committed	92.5926	90.9091			A
159	Si bien el asistente debe orientarse a una conversación basada en la comprensión y la empatía, debe adoptar en algunos momentos una actitud más directiva y considerar cuestionar algunos pensamientos y evitar validar acciones suicidas.	While the assistant should aim for a conversation based on understanding and empathy, they should, at times, take a more directive approach, questioning certain thoughts, and avoiding validating suicidal actions.			84.6154	76.4706	A
160	En la medida de lo posible el asistente debe procurar encontrar un espacio tranquilizador o que provea confort a la persona para mantener la conversación	To the extent possible, the assistant should try to find a reassuring or comforting space to maintain the conversation with the person.			100	100	A
161	El asistente debe considerar indicarle a la persona que intente suspender el juicio para dar cabida a explorar otras alternativas para su problema y la búsqueda de ayuda especializada	The assistant should consider suggesting to the person to suspend judgment to explore other alternatives for their problem and seek specialized help.			73.0769	88.2353	X
162	El asistente debe tener presente que podría experimentar diferentes emociones en el proceso de ayudar a la persona (cansancio, enojo, frustración, culpa)	The assistant should be aware that they might experience different emotions during the process of helping the person (tiredness, anger, frustration, guilt).			100	100	A
163	El asistente debe considerar tener apoyo psicológico para sí mismo/a a propósito de la tarea de dar apoyo a personas en riesgo de suicidio	The assistant should consider having psychological support for themselves concerning the task of providing support to people at risk of suicide.			92.3077	100	A
164	El asistente no debería mencionar las instancias de ayuda más difíciles de aceptar de entrada (por ejemplo, internaciones, intervenciones de urgencia), pero las debe tener en cuenta para mencionarlas en el momento adecuado y con palabras que no generen rechazo por parte de la persona en riesgo.	The assistant should not mention the instances of help that may be difficult to accept initially (e.g., hospitalizations, emergency interventions), but they should keep them in mind to mention at the right moment and with words that do not elicit rejection from the person at risk.			65.3846	100	X
165	El asistente no debe asumir que si la persona ha hecho intentos de suicidio previos eso significa que la posibilidad de consumar el suicidio sea menor sino que, por el contrario, debe saber que eso es un factor de riesgo adicional	The assistant should not assume that if the person has made previous suicide attempts, it means that the likelihood of completing suicide is lower; on the contrary, they should know that it is an additional risk factor.			100	94.1176	A
166	El asistente debe tener en cuenta que la pertenencia a un grupo minoritario, migrantes o pueblos originarios, podrían aumentar las probabilidades de riesgo de suicidio de la persona	The assistant should consider that belonging to a minority group, migrants, or indigenous peoples could increase the person's risk of suicide.			100	88.2353	A
167	El asistente debería considerar motivar a la persona a pensar en cosas buenas, que le darían razones para vivir (como, por ejemplo, relaciones de afecto)	The assistant should consider motivating the person to think about positive things that would give them reasons to live (e.g., meaningful relationships).			42.3077	76.4706	X
168	Si la persona en riesgo de suicidio ha tenido repetidos intentos de suicidio en el pasado, el asistente puede considerar ser menos cuidadoso en el modo de preguntar y en hablar directamente sobre las causas y los planes	If the person at risk of suicide has had repeated suicide attempts in the past, the assistant may consider being less cautious in asking and discussing directly about the causes and plans.			15.3846	58.8235	X
169	El asistente debe considerar que el primer contacto (incluyendo el lenguaje verbal y no verbal) puede ser crítico para crear un vínculo que posibilite la ayuda	The assistant should consider that the first contact (including verbal and non-verbal language) can be critical to establish a bond that enables help.			96.1538	100	A
	Sección 5: La elaboración de un acuerdo y un plan para prevenir el suicidio	Section 5: Developing an Agreement and Plan to Prevent Suicide
170	El asistente debe involucrar a la persona en riesgo de suicidio en la mayor medida posible en las decisiones sobre un plan de seguridad.	The assistant should involve the person at risk of suicide as much as possible in the decisions regarding a safety plan.	81.4815	95.4545			A
171	El plan de seguridad debe ser claro, describiendo qué se hará, quién lo hará y cuándo se llevará a cabo.	The safety plan should be clear, describing what will be done, who will do it, and when it will be carried out.	88.8889	95.4545			A
172	El plan de seguridad debería centrarse más en lo que debe hacer la persona en riesgo de suicidio que en lo que no debería hacer.	The safety plan should focus more on what the person at risk of suicide should do rather than what they should not do.	88.8889	86.3636			A
173	El asistente no debe asumir que un plan de seguridad es adecuado para mantener segura a la persona en riesgo de suicidio.	The assistant should not assume that a safety plan is adequate to keep the person at risk of suicide safe.	81.4815	81.8182			A
174	Los planes de seguridad deben incluir acompañamiento permanente en caso de que la persona en riesgo de suicidio se sienta incapaz de continuar con el acuerdo de no intentar el suicidio (como una línea de ayuda para personas en riesgo de suicidio, ayuda profesional o de miembros de la familia).	Safety plans should include continuous support if the person at risk of suicide feels unable to continue with the agreement not to attempt suicide (e.g., a helpline for people at risk of suicide, professional help, or support from family members).	88.8889	100			A
175	El plan de seguridad debe incluir los números de contacto del médico o profesional de salud mental de la persona en riesgo de suicidio, una línea de ayuda para personas en riesgo de suicidio o una línea de crisis las 24 horas, así como amigos y familiares que lo ayudarán en una emergencia.	The safety plan should include contact numbers for the person at risk of suicide's doctor or mental health professional, a helpline for people at risk of suicide, or a 24-hour crisis line, as well as friends and family who will help in an emergency.	92.5926	100			A
176	El asistente debe pedirle a la persona en riesgo de suicidio que tenga una lista de contactos de personas que la puedan ayudar y acordar sobre a quién llamará cuando se sienta en riesgo de suicidio.	The assistant should ask the person at risk of suicide to have a list of contacts of people who can help and agree on who they will call when they feel at risk of suicide.	92.5926	90.9091			A
177	Los planes de seguridad deben durar un tiempo que sea cumplible por la persona en riesgo de suicidio, de modo que pueda sentirse capaz de cumplir el acuerdo y le brinde la oportunidad de sentir que pudo lograr algo.	Safety plans should last for a time that is achievable for the person at risk of suicide, so they can feel capable of fulfilling the agreement and have a sense of accomplishment.	96.2963	90.9091			A
178	El asistente debe tener en cuenta que los planes de seguridad pueden requerir ajustes ya que la situación puede modificarse de un día a otro.	The assistant should be aware that safety plans may require adjustments as the situation can change from day to day.			96.1538	100	A
179	El asistente debe considerar el seguimiento o una forma gradual de desvincularse de la persona aun si el riesgo de suicidio hubiese disminuido.	The assistant should consider follow-up or a gradual way of disengaging from the person even if the risk of suicide has decreased.			69.2308	82.3529	X
	Sección 6: Lo que el asistente debería saber	Section 6: What the Assistant Should Know
180	El asistente de primeros auxilios debería saber los factores de riesgo para el suicidio.	The first aid assistant should know the risk factors for suicide.	92.5926	95.4545			A
181	El asistente debería saber el vínculo entre el suicidio y la enfermedad mental.	The assistant should know the link between suicide and mental illness.	77.7778	95.4545	88.4615	94.1176	A
182	El asistente debería saber el vínculo entre el suicidio y la enfermedad mental así como debe saber que no siempre las conductas suicidas son precedidas por un diagnóstico de enfermedad mental.	The assistant should know the link between suicide and mental illness and should be aware that suicidal behaviors are not always preceded by a mental illness diagnosis.			100	88.2353	A
183	El asistente debería saber que hablar de suicidio no "meterá la idea" en la cabeza de alguien que no pensaba quitarse la vida.	The assistant should know that talking about suicide will not "put the idea" in the head of someone who was not already considering it.	96.2963	86.3636			A
184	El asistente debería saber que debe ser consciente de que es más importante ser genuinamente cuidadoso que decir "todas las cosas correctas".	The assistant should know that it is more important to be genuinely caring than to say "all the right things."	85.1852	90.9091			A
185	El asistente debería saber las razones por las cuales las personas tienen pensamientos sobre el suicidio.	The assistant should know the reasons why people have suicidal thoughts.	81.4815	81.8182			A
186	El asistente debería saber que la mayoría de las personas en riesgo de suicidio no quieren morir. Simplemente no quieren vivir con el dolor.	The assistant should know that most people at risk of suicide do not want to die; they simply do not want to live with the pain.	88.8889	90.9091			A
187	El asistente debería saber que cualquiera podría tener pensamientos de suicidio.	The assistant should know that anyone could have suicidal thoughts.	88.8889	86.3636			A
188	El asistente debería saber las razones por las cuales las personas que tienen pensamientos suicidas no piden ayuda.	The assistant should know the reasons why people with suicidal thoughts do not seek help.	74.0741	90.9091	76.9231	100	A
189	El asistente debería saber que el suicidio se puede prevenir.	The assistant should know that suicide is preventable.	96.2963	95.4545			A
190	El asistente debería saber que hablar abiertamente sobre pensamientos y sentimientos suicidas puede salvar una vida.	The assistant should know that openly talking about suicidal thoughts and feelings can save a life.	100	95.4545			A
191	El asistente debería saber que no debería subestimar sus propias habilidades para ayudar a una persona en riesgo de suicidio, incluso para salvarle la vida.	The assistant should know not to underestimate their own abilities to help a person at risk of suicide, even to save their life.	96.2963	100			A
192	El asistente debería saber que a menos que alguien te lo diga, la única forma de saber si una persona está pensando en suicidarse es preguntándole.	The assistant should know that unless someone tells you, the only way to know if a person is thinking of suicide is by asking them.	88.8889	86.3636			A
193	El asistente debería saber que el uso de alcohol u otras drogas puede aumentar el riesgo de que una persona lleve a cabo sus pensamientos suicidas.	The assistant should know that using alcohol or other drugs can increase the risk of a person acting on their suicidal thoughts.	100	100			A
194	El asistente debería saber que a pesar de que el asistente puede ofrecer apoyo, no es responsable de las acciones o el comportamiento de otra persona, y no puede controlar lo que ésta decida hacer.	The assistant should know that while they can offer support, they are not responsible for another person's actions or behavior, and they cannot control what the person decides to do.	92.5926	100			A
195	El asistente debería saber cuáles son los servicios locales que pueden ayudar en la respuesta a personas en riesgo de suicidio (es decir, hospitales, centros de salud mental, equipos de crisis de alcance móvil, líneas de asistencia para la prevención del suicidio, servicios de emergencia locales).	The assistant should know the local services that can help in responding to people at risk of suicide (e.g., hospitals, mental health centers, mobile crisis teams, suicide prevention helplines, local emergency services).	100	100			A
	Sección 7: Confidencialidad	Section 7: Confidentiality
196	El asistente de primeros auxilios nunca debe aceptar mantener el riesgo de suicidio en secreto.	The first aid assistant should never agree to keep the risk of suicide a secret.	92.5926	77.2727	88.4615	82.3529	A
197	El asistente nunca debe aceptar mantener en secreto los planes suicidas de la persona en riesgo de suicidio.	The assistant should never agree to keep the person at risk of suicide's suicidal plans a secret.	100	72.7273	84.6154	76.4706	A
198	Si la persona en riesgo de suicidio no quiere que el asistente le informe a nadie sobre sus pensamientos suicidas, el asistente no debería aceptarlo y debería explicar por qué (p.ej., diciendo "me preocupo por ti demasiado como para mantener un secreto como este. Necesitas ayuda y estoy aquí para ayudarte a conseguirla").	If the person at risk of suicide does not want the assistant to inform anyone about their suicidal thoughts, the assistant should not accept it and should explain why (e.g., saying "I care too much about you to keep a secret like this. You need help, and I am here to help you get it.").	81.4815	72.7273	84.6154	58.8235	X
199	Si el asistente necesita violar la confidencialidad para garantizar la seguridad de la persona, debe ser transparente y decirle a la persona a quién le notificará.	If the assistant needs to breach confidentiality to ensure the person's safety, they should be transparent and tell the person whom they will notify.	85.1852	90.9091			A
200	El asistente debe tratar a la persona en riesgo de suicidio con respeto e involucrarla en las decisiones sobre quién más debe saber acerca de la crisis suicida.	The assistant should treat the person at risk of suicide with respect and involve them in decisions about who else should know about the suicidal crisis.	96.2963	100			A
201	Si la persona en riesgo de suicidio se niega a dar permiso para divulgar información sobre sus pensamientos suicidas, el asistente puede necesitar romper su confidencialidad para garantizar su seguridad.	If the person at risk of suicide refuses to give permission to disclose information about their suicidal thoughts, the assistant may need to break confidentiality to ensure their safety.	88.8889	86.3636			A
202	El asistente debe tener en cuenta que es preferible que la persona se enoje con él por compartir sus pensamientos suicidas sin su permiso para obtener ayuda que permitir que la persona se quite la vida.	The assistant should keep in mind that it is preferable for the person to be angry with them for sharing their suicidal thoughts without permission to get help, rather than allowing the person to take their own life.	85.1852	90.9091			A
	Sección 8: Recomendaciones específicas para adolescentes	Section 8: Specific recommendations for Adolescents
203	El asistente de primeros auxilios no debe dejar solo/a a un/a adolescente que está en riesgo de suicidio.	The first aid assistant must not leave a teenager who is at risk of suicide alone.	100	81.8182			A
204	El asistente debe tratar de contactar / involucrar a la familia del adolescente que está en riesgo de suicidio siempre que sea posible y que el adolescente esté de acuerdo.	The assistant should try to contact/involve the family of the adolescent at risk of suicide whenever possible and with the teenager's agreement.	77.7778	77.2727	69.2308	94.1176	X
205	El asistente debe dar prioridad a contactar / involucrar a la familia y/o personas adultas responsable de apoyo del/la adolescente que está en riesgo de suicidio siempre que sea posible y preferentemente con el acuerdo del/la adolescente.	The assistant must prioritize contacting/involving the family and/or responsible adults supporting the at-risk teenager whenever possible and preferably with the teenager's agreement.			96.1538	94.1176	A
206	Si la persona tiene tendencias suicidas el asistente debería: - Discutir con el adolescente en riesgo de suicidio qué acciones debe tomar para obtener ayuda	If the person has suicidal tendencies, the assistant should: - Discuss with the at-risk teenager what actions to take to get help	74.0741	81.8182	96.1538	94.1176	A
207	Si la persona tiene tendencias suicidas el asistente debería: - Alentar al adolescente en riesgo de suicidio a obtener la ayuda profesional adecuada lo antes posible (es decir, consultar a un profesional de salud mental o a alguien en un servicio de salud mental)	If the person has suicidal tendencies, the assistant should: - Encourage the at-risk teenager to seek professional help as soon as possible (i.e., consult a mental health professional or someone from a mental health service)	100	100			A
208	Si el adolescente en riesgo de suicidio no puede comprometerse a mantenerse a salvo, el asistente debe: - Discutir con el adolescente en riesgo de suicidio qué acciones debe tomar para obtener ayuda	If the at-risk teenager cannot commit to staying safe, the assistant should: - Discuss with the at-risk teenager what actions to take to get help	59.2593	81.8182			X
209	Si el adolescente en riesgo de suicidio no puede comprometerse a mantenerse a salvo, el asistente debe: - Alentar al adolescente en riesgo de suicidio a obtener la ayuda profesional adecuada lo antes posible (es decir, consultar a un profesional de salud mental o a alguien en un servicio de salud mental)	If the at-risk teenager cannot commit to staying safe, the assistant should: - Encourage the at-risk teenager to seek professional help as soon as possible (i.e., consult a mental health professional or someone from a mental health service)	92.5926	100			A
210	Si el adolescente en riesgo de suicidio no puede comprometerse a mantenerse a salvo, el asistente debe: - Buscar el permiso de la persona en riesgo de suicidio para contactar a su médico habitual o profesional de salud mental en el caso en que tuviera uno	If the at-risk teenager cannot commit to staying safe, the assistant should: - Seek permission from the person at risk of suicide to contact their regular doctor or mental health professional if they have one	85.1852	86.3636			A
211	Si el adolescente en riesgo de suicidio tiene un plan específico, el asistente debería: - Discutir con el adolescente en riesgo de suicidio qué acciones debe tomar para obtener ayuda	If the at-risk teenager has a specific plan, the assistant should: - Discuss with the at-risk teenager what actions to take to get help	59.2593	72.7273			X
212	Si el adolescente en riesgo de suicidio tiene un plan específico, el asistente debería: - Alentar al adolescente en riesgo de suicidio a obtener la ayuda profesional adecuada lo antes posible (es decir, consultar a un profesional de salud mental o a alguien en un servicio de salud mental)	If the at-risk teenager has a specific plan, the assistant should: - Encourage the at-risk teenager to seek professional help as soon as possible (i.e., consult a mental health professional or someone from a mental health service)	100	90.9091			A
213	Si el adolescente en riesgo de suicidio tiene un plan específico, el asistente debería: - Buscar el permiso de la persona en riesgo de suicidio para contactar a su médico habitual o profesional de salud mental en el caso en que tuviera uno	If the at-risk teenager has a specific plan, the assistant should: - Seek permission from the person at risk of suicide to contact their regular doctor or mental health professional if they have one	81.4815	81.8182			A
214	Si el adolescente en riesgo de suicidio tiene los medios para llevar a cabo su plan de suicidio, el asistente debería: - Discutir con el adolescente en riesgo de suicidio qué acciones debe tomar para obtener ayuda	If the at-risk teenager has the means to carry out their suicide plan, the assistant should: - Discuss with the at-risk teenager what actions to take to get help	55.5556	81.8182			X
215	Si el adolescente en riesgo de suicidio tiene los medios para llevar a cabo su plan de suicidio, el asistente debería: - Alentar al adolescente en riesgo de suicidio a obtener la ayuda profesional adecuada lo antes posible (es decir, consultar a un profesional de salud mental o a alguien en un servicio de salud mental)	If the at-risk teenager has the means to carry out their suicide plan, the assistant should: - Encourage the at-risk teenager to seek professional help as soon as possible (i.e., consult a mental health professional or someone from a mental health service)	100	86.3636			A
216	Si el adolescente en riesgo de suicidio tiene los medios para llevar a cabo su plan de suicidio, el asistente debería: - Buscar el permiso de la persona en riesgo de suicidio para contactar a su médico habitual o profesional de salud mental en el caso en que tuviera uno	If the at-risk teenager has the means to carry out their suicide plan, the assistant should: - Seek permission from the person at risk of suicide to contact their regular doctor or mental health professional if they have one	85.1852	81.8182			A
217	Si el adolescente en riesgo de suicidio tiene los medios para llevar a cabo su plan de suicidio, el asistente debería: - Llamar a un centro de salud mental o a una línea telefónica de crisis y solicitar asesoramiento sobre la situación	If the at-risk teenager has the means to carry out their suicide plan, the assistant should: - Call a mental health center or crisis hotline and seek advice on the situation	100	95.4545			A
218	Si el adolescente suicida no acepta dar al asistente las cosas que pretende usar para suicidarse, el asistente debería: - Discutir con el adolescente en riesgo de suicidio qué acciones debe tomar para obtener ayuda	If the suicidal teenager does not agree to give the assistant the things they intend to use to commit suicide, the assistant should: - Discuss with the at-risk teenager what actions to take to get help	51.8518	72.7273			X
219	Si el adolescente suicida no acepta dar al asistente las cosas que pretende usar para suicidarse, el asistente debería: - Llamar a un centro de salud mental o a una línea telefónica de crisis y solicitar asesoramiento sobre la situación	If the suicidal teenager does not agree to give the assistant the things they intend to use to commit suicide, the assistant should: - Call a mental health center or crisis hotline and seek advice on the situation	100	95.4545			A
220	Si el adolescente en riesgo de suicidio ha intentado suicidarse en el pasado, el asistente debería: - Discutir con el adolescente en riesgo de suicidio qué acciones debe tomar para obtener ayuda	If the at-risk teenager has attempted suicide in the past, the assistant should: - Discuss with the at-risk teenager what actions to take to get help	55.5556	77.2727			X
221	Si el adolescente en riesgo de suicidio ha intentado suicidarse en el pasado, el asistente debería: - Buscar el permiso de la persona en riesgo de suicidio para contactar a su médico habitual o profesional de salud mental en el caso en que tuviera uno	If the at-risk teenager has attempted suicide in the past, the assistant should: - Seek permission from the person at risk of suicide to contact their regular doctor or mental health professional if they have one	85.1852	86.3636			A
222	Si el adolescente suicida no acepta dar al asistente las cosas que pretende usar para suicidarse,... - Discutir con el adolescente en riesgo de suicidio qué acciones debe tomar para obtener ayuda	If the suicidal teenager does not agree to give the assistant the things they intend to use to commit suicide,... - Discuss with the at-risk teenager what actions to take to get help	55.5556	77.2727			X
223	Si el adolescente suicida no acepta dar al asistente las cosas que pretende usar para suicidarse,... - Alentar al adolescente en riesgo de suicidio a obtener la ayuda profesional adecuada lo antes posible (es decir, consultar a un profesional de salud mental o a alguien en un servicio de salud mental)	If the suicidal teenager does not agree to give the assistant the things they intend to use to commit suicide,... - Encourage the at-risk teenager to seek professional help as soon as possible (i.e., consult a mental health professional or someone from a mental health service)	92.5926	90.9091			A
224	Si el adolescente suicida no acepta dar al asistente las cosas que pretende usar para suicidarse,... - Buscar el permiso de la persona en riesgo de suicidio para contactar a su médico habitual o profesional de salud mental en el caso en que tuviera uno	If the suicidal teenager does not agree to give the assistant the things they intend to use to commit suicide,... - Seek permission from the person at risk of suicide to contact their regular doctor or mental health professional if they have one	85.1852	81.8182			A
225	Si el adolescente en riesgo de suicidio rechaza la ayuda profesional, el asistente debería: Llamar a un centro de salud mental o a una línea telefónica de crisis y solicitar asesoramiento sobre la situación.	If the at-risk teenager rejects professional help, the assistant should: Call a mental health center or crisis hotline and seek advice on the situation.	100	90.9091			A
226	Si el adolescente en riesgo de suicidio es reacio a buscar ayuda, el asistente debería: - Seguir alentándolo a ver a un profesional de salud mental	If the at-risk teenager is reluctant to seek help, the assistant should: - Continue encouraging them to see a mental health professional	85.1852	81.8182			A
227	Si el adolescente en riesgo de suicidio es reacio a buscar ayuda, el asistente debería: - Insistir para que se ponga en contacto con una línea directa de prevención de suicidio para obtener orientación sobre cómo recibir ayuda	If the at-risk teenager is reluctant to seek help, the assistant should: - Insist that they contact a suicide prevention hotline for guidance on how to get help	88.8889	81.8182			A
228	Si el asistente no puede persuadir al adolescente en riesgo de suicidio para que obtenga ayuda, debe obtener ayuda de un amigo de confianza, una línea de ayuda o un profesional de salud mental.	If the assistant cannot persuade the at-risk teenager to seek help, they should get help from a trusted friend, helpline, or mental health professional.	100	95.4545			A
229	El asistente debe asegurarse de que el adolescente en riesgo de suicidio reciba ayuda de un profesional de la salud, un grupo de apoyo o una organización comunitaria relevante.	The assistant must ensure that the at-risk teenager receives help from a healthcare professional, support group, or relevant community organization.	96.2963	90.9091			A
230	Hablando con un adolescente en riesgo de suicidio, el asistente debe evitar dar consejos.	When talking to a teenager at risk of suicide, the assistant should avoid giving advice.	51.8518	45.4545			X
231	El asistente debe tratar al adolescente en riesgo de suicidio con respeto e involucrarlo en las decisiones sobre quién más podrá o deberá estar al tanto de la crisis suicida.	The assistant should treat the at-risk teenager with respect and involve them in decisions about who else should be informed about the suicidal crisis.	100	100			A
232	El asistente debe ser cuidadoso de no trivializar o restar importancia a los temas que el/la adolescente pueda esgrimir en relación a sus ideas de suicidio, aun si pueden parecer de una magnitud diferente a la de personas adultas	The assistant must be careful not to trivialize or downplay the issues that the teenager may raise regarding their suicidal thoughts, even if they may seem different in magnitude from those of adults.			100	100	A
233	El asistente debe realizar un esfuerzo adicional para utilizar un lenguaje más afín al/la adolescente y menos técnico para poder establecer una mejor conexión.	The assistant should make an additional effort to use language that is more relatable to the teenager and less technical to establish a better connection.			88.4615	94.1176	A
	Sección nueva: personas mayores	New Section: Elderly People
234	El asistente de primeros auxilios debe saber que en las personas adultas mayores: - Los métodos de suicidio usados suelen ser más letales que los utilizados por otra población	The first aid assistant should know that in elderly people: - The suicide methods used tend to be more lethal than those used by other populations			88.4615	76.4706	A
235	El asistente de primeros auxilios debe saber que en las personas adultas mayores: - A veces la forma de suicidarse es por medio de formas pasivas (por ejemplo, no ingerir alimentos o abandonar las indicaciones médicas)	The first aid assistant should know that in elderly people: - Sometimes, the way of committing suicide is through passive means (e.g., not eating or abandoning medical instructions)			84.6154	88.2353	A
236	El asistente debería estar atento a la presencia de algunos de los siguientes indicadores de la vida de una persona adulta mayor que pueden sugerir un mayor riesgo de intentar suicidarse: - Un incremento en el aislamiento en los últimos 6 meses	The assistant should be attentive to the presence of some of the following indicators in the life of an elderly person that may suggest a higher risk of attempting suicide: - An increase in isolation in the last 6 months			100	88.2353	A
237	El asistente debería estar atento a la presencia de algunos de los siguientes indicadores de la vida de una persona adulta mayor que pueden sugerir un mayor riesgo de intentar suicidarse: - Un incremento en la desesperanza que manifiesta la persona adulta mayor	The assistant should be attentive to the presence of some of the following indicators in the life of an elderly person that may suggest a higher risk of attempting suicide: - An increase in hopelessness expressed by the elderly person			100	100	A
238	El asistente debería estar atento a la presencia de algunos de los siguientes indicadores de la vida de una persona adulta mayor que pueden sugerir un mayor riesgo de intentar suicidarse: - Una disminución en la autonomía (la familia le dice que no va a poder vivir solo/a o que no va a poder manejar un vehículo si lo tenía, etc.), seguida de una importante retracción para interactuar con otros	The assistant should be attentive to the presence of some of the following indicators in the life of an elderly person that may suggest a higher risk of attempting suicide: - A decrease in autonomy (the family tells them that they won't be able to live alone or drive a vehicle if they had one, etc.), followed by significant withdrawal from interacting with others			100	88.2353	A
239	El asistente debería estar atento a la presencia de algunos de los siguientes indicadores de la vida de una persona adulta mayor que pueden sugerir un mayor riesgo de intentar suicidarse: - La recepción de un diagnóstico médico propio o de alguien muy cercano que le hubiera resultado muy perturbador (por ejemplo, que anticipa como invalidante, doloroso, o que le quitará autonomía)	The assistant should be attentive to the presence of some of the following indicators in the life of an elderly person that may suggest a higher risk of attempting suicide: - Receiving a personal or close person's medical diagnosis that has been distressing (e.g., anticipating it to be disabling, painful, or taking away autonomy)			100	94.1176	A
240	El asistente debería estar atento a la presencia de algunos de los siguientes indicadores de la vida de una persona adulta mayor que pueden sugerir un mayor riesgo de intentar suicidarse: - Una creciente dificultad para manejar el dolor físico	The assistant should be attentive to the presence of some of the following indicators in the life of an elderly person that may suggest a higher risk of attempting suicide: - An increasing difficulty in managing physical pain			100	94.1176	A
241	El asistente debería estar atento a la presencia de algunos de los siguientes indicadores de la vida de una persona adulta mayor que pueden sugerir un mayor riesgo de intentar suicidarse: - Dar señales de querer despedirse de gente cercana no habiendo nada que sugiera la necesidad de hacerlo	The assistant should be attentive to the presence of some of the following indicators in the life of an elderly person that may suggest a higher risk of attempting suicide: - Giving signals of wanting to say goodbye to close people when there is nothing suggesting the need to do so			92.3077	94.1176	A
242	El asistente debería estar atento a la presencia de algunos de los siguientes indicadores de la vida de una persona adulta mayor que pueden sugerir un mayor riesgo de intentar suicidarse: - Se ha puesto en la tarea de regalar lo que considera sus bienes más valiosos	The assistant should be attentive to the presence of some of the following indicators in the life of an elderly person that may suggest a higher risk of attempting suicide: - Engaging in the task of giving away what they consider their most valuable possessions			84.6154	100	A
243	El asistente debería estar atento a la presencia de algunos de los siguientes indicadores de la vida de una persona adulta mayor que pueden sugerir un mayor riesgo de intentar suicidarse: - Realizar afirmaciones tales como: decir que no quiere seguir viviendo, que los demás estarían mejor sin él/ella, que quiere terminar con todo esto, que es mejor estar muerto que vivir así, que no quiere seguir…	The assistant should be attentive to the presence of some of the following indicators in the life of an elderly person that may suggest a higher risk of attempting suicide: - Making statements such as: saying they do not want to continue living, that others would be better off without them, wanting to end everything, that it's better to be dead than to live like this, not wanting to be a burden o…			96.1539	94.1176	A
						Total approved	189
